# Supplementary material for: Transcriptome Differences in Response Mechanisms to Low-Nitrogen Stress in Two Wheat Varieties
Source: Int J Mol Sci. 2021 Nov 13;22(22):12278. doi: 10.3390/ijms222212278 (PMC8622133; doi:10.3390/ijms222212278)
Supplement: Supplementary file 1 [file ijms-22-12278-s001.zip]

Archive with 1 entries (1 files):
- ijms-1448531-supplementary.pdf
